# Supplementary material for: Trypsin/Zn3(PO4)2 Hybrid Nanoflowers: Controlled Synthesis and Excellent Performance as an Immobilized Enzyme
Source: Int J Mol Sci. 2022 Oct 6;23(19):11853. doi: 10.3390/ijms231911853 (PMC9569851; doi:10.3390/ijms231911853)
Supplement: Supplementary file 1 [file ijms-23-11853-s001.zip]

Archive with 1 entries (1 files):
- ijms-1910333-supplementary.pdf
